# Supplementary material for: Review of the genus Stephanospathius Belokobylskij, 1992 (Hymenoptera, Braconidae), with discussion of their tribal position
Source: Zookeys. 2011 Jul 13;(118):1–17. doi: 10.3897/zookeys.118.914 (PMC3175109; doi:10.3897/zookeys.118.914)
Supplement: XML Treatment for Leptospathiini [file zookeys.118.914-treatment1.xml]

<!DOCTYPE tp:taxon-treatment
  PUBLIC "-//TaxonX//DTD Taxonomic Treatment Publishing DTD v0 20100105//EN" "tax-treatment-NSO.dtd">
<tp:taxon-treatment xmlns:tp="http://www.plazi.org/taxpub"><tp:treatment-meta><mixed-citation publication-type="journal"><person-group><name><surname>Belokobylskij</surname><given-names>Sergey A.</given-names></name></person-group><article-title>Review of the genus <italic>Stephanospathius</italic> Belokobylskij, 1992 (Hymenoptera, Braconidae), with discussion of their tribal position</article-title><source>Zookeys</source><day>13</day><month>7</month><year>2011</year><volume>2011</volume><issue>118</issue><fpage>1</fpage><lpage>17</lpage><pub-id pub-id-type="doi">10.3897/zookeys.118.914</pub-id></mixed-citation></tp:treatment-meta><tp:nomenclature><label>Tribe</label><tp:taxon-name>
                        <tp:taxon-name-part taxon-name-part-type="tribe">Leptospathiini</tp:taxon-name-part>
                    </tp:taxon-name><tp:taxon-status xmlns:xlink="http://www.w3.org/1999/xlink" xlink:type="simple">nom. n.</tp:taxon-status><tp:nomenclature-citation-list><tp:nomenclature-citation><tp:taxon-name>Stephaniscini</tp:taxon-name><comment>Enderlein, 1912: 1 (type genus <italic><tp:taxon-name>Stephaniscus</tp:taxon-name></italic> Kieffer, 1904, junior homonym of <italic><tp:taxon-name>Stephaniscus</tp:taxon-name></italic> Haeckel, 1884), invalid name (<xref ref-type="bibr" rid="B17">Yu et al. 2005</xref>); <xref ref-type="bibr" rid="B15">Shenefelt and Marsh 1976</xref>: 1372, <xref ref-type="bibr" rid="B9">Fischer 1981a</xref>: 44, <xref ref-type="bibr" rid="B10">1981b</xref>: 122, <xref ref-type="bibr" rid="B1">Belokobylskij 1992</xref>: 918.</comment></tp:nomenclature-citation></tp:nomenclature-citation-list></tp:nomenclature><tp:treatment-sec sec-type="Type genus"><title>Type genus.</title><p><italic><tp:taxon-name>Leptospathius</tp:taxon-name></italic> Szepligeti, 1902.
                    </p></tp:treatment-sec><tp:treatment-sec sec-type="Description"><title>Description.</title><p>Head subcubical in dorsal view, weakly transverse. Occipital carina mainly present. Malar suture absent or sometimes very shallow. Maxillary palpi very long or (in apterous form) short. Scape of antenna wide and short, without apical lobe or basal constriction. First segment of antennal flagellum usually shorter than second segment, sometimes almost equal to it, rarely longer than second one. Mesosoma elongate, sometimes weakly depressed, but strongly transformed in apterous or micropterous forms. Notauli present, usually shallow posteriorly. Prepectal carina present; postpectal carina absent. Sternaulus (precoxal suture) present or absent. Propodeum usually without delineated areas, with distinct propodeal bridge (heavy sclerites between coxal and metasomal foramens). Fore wing. Radial cell not shortened. Both radiomedial veins present. Position of recurrent vein variable. Discoidal cell anteriorly usually shortly petiolate. Parallel vein not interstitial. Brachial cell closed in distal posterior margin by brachial vein. Transverse anal veins absent. Hind wing with 4 hamuli. Medial cell large, distinctly widened towards apex. Radial cell widened apically, sometimes with transverse medial vein. Submedial cell usually short, but sometimes long. Hind wing of male without stigma-like enlargement. Sometimes wings absent or scale-shaped. Fore tarsus often long or very long. Hind coxa long, often (but not always) without basal tooth. All femora rather slender and elongate. First metasomal tergum long and narrow, much longer than its apical width, dorsope absent or very small, acrosternum distinctly or strongly elongated. Second tergum with basal subtriangular area more or less distinctly delineated by furrows, but sometimes with divergent long lateral furrows; apterous and micropterous forms without furrows. Laterotergites maximum separated in second and basal half of third tergites. In fully-winged taxa, terga behind second one entirely covered by very dense, rather short and pale setae. Ovipositor sheath long, longer than metasoma.</p></tp:treatment-sec><tp:treatment-sec sec-type="Distribution"><title>Distribution.</title><p>Afrotropical, Oriental, Australasian and Neotropical Regions.</p><p><bold>Contents.</bold> Tribe includes five genera: <italic><tp:taxon-name>Austrospathius</tp:taxon-name></italic> Belokobylskij, Iqbal &amp; Austin, 2004; <italic><tp:taxon-name>Leptospathius</tp:taxon-name></italic> Szepligeti, 1902; <italic><tp:taxon-name>Oroceguera</tp:taxon-name></italic> Seltmann &amp; Sharkey, 2007; <italic><tp:taxon-name>Schlettereriella</tp:taxon-name></italic> Szepligeti, 1904; <italic><tp:taxon-name>Stephanospathius</tp:taxon-name></italic> Belokobylskij, 1992.
                    </p></tp:treatment-sec><tp:treatment-sec sec-type="Diagnosis"><title>Diagnosis.</title><p><tp:taxon-name>Leptospathiini</tp:taxon-name> is related to the tribe <tp:taxon-name>Spathiini</tp:taxon-name> characterised by elongate acrosternum of the first metasomal tergum. The main and unique apomorphic character of <tp:taxon-name>Leptospathiini</tp:taxon-name> is the presence of distinct and usually wide propodeal bridge (heavy sclerites between coxal and metasomal foramens); the feature is unknown in other doryctine groups (including similar subtribe <tp:taxon-name>Trigonophasmina</tp:taxon-name> of the tribe <tp:taxon-name>Spathiini</tp:taxon-name>: <!--PageBreak--><xref ref-type="bibr" rid="B1">Belokobylskij 1992</xref>). Additional but not comprehensive diagnostic features of this tribe separating it from the tribe <tp:taxon-name>Spathiini</tp:taxon-name> are: the second tergum often with furrows, the parallel vein of fore wing always not interstitial and arising from the posterior one-third of the distal margin of brachial cell, and the propodeum usually without delineated areas.
                    </p></tp:treatment-sec><tp:treatment-sec sec-type="Key to genera of the tribe Leptospathiini"><title>Key to genera of the tribe <tp:taxon-name>Leptospathiini</tp:taxon-name></title><table-wrap content-type="key" position="anchor" orientation="portrait"><table><tbody><tr><td rowspan="1" colspan="1">1</td><td rowspan="1" colspan="1">Apterous or micropterous forms. Ocelli absent. Second tergum without any furrows</td><td rowspan="1" colspan="1">2</td></tr><tr><td rowspan="1" colspan="1">–</td><td rowspan="1" colspan="1">Fully-winged forms. Ocelli present. Second tergum with two more or less distinct furrows</td><td rowspan="1" colspan="1">3</td></tr><tr><td rowspan="1" colspan="1">2</td><td rowspan="1" colspan="1">Propodeal tubercles distinct. First flagellar segment distinctly longer than second segment. Propodeal bridge narrow. Acrosternum of first tergum long, 0.7 times as long as tergum. Vertex and frons coarsely and densely rugose-reticulate. Australasian Region</td><td rowspan="1" colspan="1"><italic><tp:taxon-name>Austrospathius</tp:taxon-name></italic> Belokobylskij, Iqbal &amp; Austin</td></tr><tr><td rowspan="1" colspan="1">–</td><td rowspan="1" colspan="1">Propodeal tubercles absent. First flagellar segment subequal or slightly shorter than second segment. Propodeal bridge wide. Acrosternum of first tergum short, 0.4 times as long as tergum. Vertex and frons smooth. Neotropical Region (Costa Rica)</td><td rowspan="1" colspan="1"><italic><tp:taxon-name>Oroceguera</tp:taxon-name></italic> Seltmann &amp; Sharkey</td></tr><tr><td rowspan="1" colspan="1">3</td><td rowspan="1" colspan="1">First flagellar segment of antennae almost equal to or weakly shorter than second segment. Fore femur on inner side with numerous coarse regular oblique carinae. Hind coxa of female with distinct basoventral tooth; hind coxa of male without tooth. Sternaulus absent. Acrosternum of first tergum long, about 0.8 times as long as tergum. Recurrent vein postfurcal or interstitial. Pronope and high pronotal carinae always present. Afrotropical Region</td><td rowspan="1" colspan="1"><italic><tp:taxon-name>Stephanospathius</tp:taxon-name></italic> Belokobylskij</td></tr><tr><td rowspan="1" colspan="1">–</td><td rowspan="1" colspan="1">First flagellar segment of antennae distinctly shorter than second segment. Fore femur on inner side without carinae. Hind coxa of female and male without tooth. Sternaulus present. Acrosternum of first tergum short, less than 0.5 times as long as tergum. Recurrent vein antefurcal. Pronope and pronotal carinae usually absent </td><td rowspan="1" colspan="1"> 4</td></tr><tr><td rowspan="1" colspan="1">4</td><td rowspan="1" colspan="1"> Frons with large lateral protuberances. Base of ocellar triangle less than its lateral sides. Lateral furrows of second metasomal tergum divergent posteriorly and touched second suture. Submedial cell of hind wing small; first abscissa of mediocubital vein 0.2–0.3 times as long as second abscissa. Radial cell of hind wing without transverse vein. Afrotropical Region </td><td rowspan="1" colspan="1"><italic><tp:taxon-name>Schlettereriella</tp:taxon-name></italic> Szepligeti</td></tr><tr><td rowspan="1" colspan="1">–</td><td rowspan="1" colspan="1">Frons without lateral protuberances. Base of ocellar triangle not less than its lateral sides. Lateral furrows of second metasomal tergum strongly convergent posteriorly and restricted basal subtriangular area, far spaced of second suture. Submedial cell of hind wing large; first abscissa of mediocubital vein subequal to second abscissa. Radial cell of hind wing with more or less distinct transverse vein. Oriental and Australasian Regions</td><td rowspan="1" colspan="1"><italic><tp:taxon-name>Leptospathius</tp:taxon-name></italic> Szepligeti</td></tr></tbody></table></table-wrap></tp:treatment-sec><ref-list><ref id="B17"><mixed-citation xmlns:xlink="http://www.w3.org/1999/xlink" xlink:type="simple"><person-group><name name-style="western"><surname>Yu</surname><given-names>DS</given-names></name><name name-style="western"><surname>van Achterberg</surname><given-names>C</given-names></name><name name-style="western"><surname>Horstman</surname><given-names>K</given-names></name></person-group> (<year>2005</year>)<source> World Ichneumonoidea 2004. Taxonomy, biology, morphology and distribution. CD/DVD.</source><publisher-name>Taxapad</publisher-name>, <publisher-loc>Vancouver</publisher-loc>. <ext-link ext-link-type="uri" xlink:href="www.taxapad.com" xlink:type="simple">www.taxapad.com</ext-link></mixed-citation></ref><ref id="B15"><mixed-citation xmlns:xlink="http://www.w3.org/1999/xlink" xlink:type="simple"><person-group><name name-style="western"><surname>Shenefelt</surname><given-names>RD</given-names></name><name name-style="western"><surname>Marsh</surname><given-names>PM</given-names></name></person-group> (<year>1976</year>)<source> Hymenopterorum Catalogus. Pars 13. Braconidae 9. Doryctinae.</source><publisher-name>Dr W. Junk</publisher-name>, <publisher-loc>‘s-Gravenhage</publisher-loc>, <fpage>1263</fpage>–<lpage>1424</lpage>.</mixed-citation></ref><ref id="B9"><mixed-citation xmlns:xlink="http://www.w3.org/1999/xlink" xlink:type="simple"><person-group><name name-style="western"><surname>Fischer</surname><given-names>M</given-names></name></person-group> (<year>1981a</year>)<article-title> Versuch einer systematischen Gliederung der Doryctinae, insbesondere der Doryctini, und Redescriptionen nach Material aus dem Naturwissenschaftlichen Museum in Budapest (Hymenoptera, Braconidae).</article-title><source>Polskie Pismo Entomologiczne </source><volume>51</volume>: <fpage>41</fpage>-<lpage>99</lpage>.</mixed-citation></ref><ref id="B10"><mixed-citation xmlns:xlink="http://www.w3.org/1999/xlink" xlink:type="simple"><person-group><name name-style="western"><surname>Fischer</surname><given-names>M</given-names></name></person-group> (<year>1981b</year>)<article-title> Untersuchungen an Stephaniscini aus dem Britischen Museum in London und dem Naturwissenschaftlichen Museum in Budapest (Hymenoptera, Braconidae, Doryctinae).</article-title><source>Sitzungsberichten der Österreichische Akademie der Wissenschaften Mathematisch-naturwissenschaftrliche Klasse, Abtailung I </source><volume>190</volume> (<issue>6-7</issue>):<fpage>121</fpage>-<lpage>160</lpage>.</mixed-citation></ref><ref id="B1"><mixed-citation xmlns:xlink="http://www.w3.org/1999/xlink" xlink:type="simple"><person-group><name name-style="western"><surname>Belokobylskij</surname><given-names>SA</given-names></name></person-group> (<year>1992</year>)<article-title> On the classification and phylogeny of the braconide wasps of subfamilies Doryctinae and Exothecinae (Hymenoptera, Braconidae). Part I. On the classification, 1.</article-title><source>Entomologicheskoe obozrenie</source><volume>71</volume>(<issue>4</issue>): <fpage>900</fpage>–<lpage>928</lpage>. [In Russian]</mixed-citation></ref></ref-list></tp:taxon-treatment>
